# Supplementary material for: Bidirectional causal relationships between antibody-mediated immune responses and autoimmune diseases: Insights from Mendelian randomization analysis
Source: Medicine (Baltimore). 2026 Jan 2;105(1):e47013. doi: 10.1097/MD.0000000000047013 (PMC12778236; doi:10.1097/MD.0000000000047013)
Supplement: Supplementary file 1 [file medi-105-e47013-s001.xlsx]

## Sheet: Table S1
id.exposure	outcome	exposure	method	Q	Q_df	Q_pval
GCST90006899	systemic lupus erythematosus	Epstein-Barr virus EBNA-1 antibody levels	MR Egger	13.4458	16	0.639925
GCST90006899	systemic lupus erythematosus	Epstein-Barr virus EBNA-1 antibody levels	Inverse variance weighted	13.5236	17	0.700492
GCST90006901	systemic lupus erythematosus	Epstein-Barr virus ZEBRA antibody levels	MR Egger	53.3208	12	3.61e-07
GCST90006901	systemic lupus erythematosus	Epstein-Barr virus ZEBRA antibody levels	Inverse variance weighted	63.8734	13	1.06e-08
GCST90006909	systemic lupus erythematosus	Human herpes virus 7 U14 antibody levels	MR Egger	37.127	11	0.00011
GCST90006909	systemic lupus erythematosus	Human herpes virus 7 U14 antibody levels	Inverse variance weighted	37.564	12	0.000181
GCST90006899	Multiple sclerosis	Epstein−Barr virus EBNA−1 antibody levels	MR Egger	153.592	16	1.53e-24
GCST90006899	Multiple sclerosis	Epstein−Barr virus EBNA−1 antibody levels	Inverse variance weighted	158.128	17	6.21e-25

## Sheet: Table S2
id.exposure	outcome	exposure	egger_intercept	se	pval
GCST90006899	Multiple sclerosis	Epstein−Barr virus EBNA−1 antibody levels	-0.04138	0.060204	0.501695
GCST90006899	Systemic lupus erythematosus	Epstein−Barr virus EBNA−2 antibody levels	-0.00998	0.035793	0.783926
GCST90006901	Systemic lupus erythematosus	Epstein−Barr virus ZEBRA antibody levels	-0.12158	0.078892	0.149246
GCST90006909	Systemic lupus erythematosus	Human herpes virus 7 U14 antibody levels	-0.04954	0.137662	0.725782

## Sheet: Table S3
outcome	exposure	method	Q	Q_df	Q_pval
Anti-helicobacter pylori IgG seropositivity	Systemic lupus erythematosus	MR Egger	9.65236	9	0.379355
Anti-helicobacter pylori IgG seropositivity	Systemic lupus erythematosus	Inverse variance weighted	9.75399	10	0.462335
Varicella zoster virus glycoproteins E and I antibody levels	Systemic lupus erythematosus	MR Egger	44.6151	9	1.09e-06
Varicella zoster virus glycoproteins E and I antibody levels	Systemic lupus erythematosus	Inverse variance weighted	58.0809	10	8.35e-09
Anti-human herpes virus 6 IE1B IgG seropositivity	Multiple sclerosis	MR Egger	38.847	34	0.260432
Anti-human herpes virus 6 IE1B IgG seropositivity	Multiple sclerosis	Inverse variance weighted	38.8473	35	0.300457

## Sheet: Table S4
outcome	exposure	egger_intercept	se	pval
Anti-helicobacter pylori IgG seropositivity	Systemic lupus erythematosus	-0.01262	0.040986	0.765204
Varicella zoster virus glycoproteins E and I antibody levels	Systemic lupus erythematosus	-0.06946	0.042143	0.133725
Anti-human herpes virus 6 IE1B IgG seropositivity	Multiple sclerosis	-0.00027	0.016305	0.986953
